# Supplementary material for: Genetic Polymorphisms and Forensic Parameters of Thirteen X-Chromosome Markers in the Iraqi Kurdish Population
Source: J Nucleic Acids. 2024 Apr 15;2024:9125094. doi: 10.1155/2024/9125094 (PMC11074882; doi:10.1155/2024/9125094)
Supplement: Supplementary Materials — The following are available online: Figure S1: name and location of the in-house 13 X-STR loci and amelogenin on the X chromosome. Figure S2: evaluation of the PCR conditions for the 13 X-STR multiplex system using (A) gradient PCR with annealing temperatures of 55, 56, 57, 58, 59, and 60°C and (B) number of PCR cycles (26, 27, 28, 29, and 30). All tests were based on 1 ng of 9948 control genomic DNA. Figure S3: electropherogram of the female control DNA 9947A using the 13 X-STR loci. Figure S4: electropherogram of the male genomic control DNA 9948 using the 13 X-STR loci. Figure S5: DNA sequences of 9 amplicons (DXS6795, DXS7130, DXS7424, GATA172D05, GATA31E08, DXS10164, DXS9898, DXS981, and DXS9902) using PCR products of male DNA samples. Figure S6: electropherograms show amplification of the control DNA (9948 male) with the following quantities: 2.5, 1.25, 0.6, 0.3, 0.1, and 0.05 ng to test the sensitivity of the 13 X-STR tool. Figure S7: electropherogram shows the complete profile of the control DNA 9948 male using a DNA amount of 1.25 ng. Figure S8: electropherograms show amplification of the 9948 male control DNA template (1 ng) with inhibitory substances at different concentrations: (A) EDTA (5, 2.5, 1.25, 0.625, 0.31, and 0.15 mM), (B) ethanol (9.6, 4.8, 2.4, 1.2, and 0.6%), and (C) isopropanol (9.9, 4.9, 2.4, 1.2, and 0.6%) in a final volume of 20 μl of PCR reaction. Figure S9: electropherograms show amplification of nonhuman DNA samples from common domestic animals (chicken, duck, pig, rabbit, and sheep) to evaluate the species specificity study. Figure S10: electropherograms show amplification of DNA samples with numerical abnormalities on the X chromosome: (A) Turner syndrome (45, X0), (B) Klinefelter syndrome (47, XXY), and (C) triple X syndrome (trisomy X). Figure S11: electropherograms show amplification of female-male DNA mixtures at different ratios: (A) 9947A female and 9948 male control DNA (1 : 1, 2 : 1, and 1 : 2) and (B) extracted DNA female-ma [file 9125094.f1.zip]

Archive with 2 entries (2 files):
- Supplementary Figures (1).docx
- Supplementary Tables (1).docx
